# Supplementary material for: Heart Rate Variability Analysis on Electrocardiograms, Seismocardiograms and Gyrocardiograms of Healthy Volunteers and Patients with Valvular Heart Diseases
Source: Sensors (Basel). 2023 Feb 14;23(4):2152. doi: 10.3390/s23042152 (PMC9960701; doi:10.3390/s23042152)
Supplement: Supplementary file 1 [file sensors-23-02152-s001.zip]

Archive with 24 entries (22 files):
- Code/
- Code/batch_hrv_analysis_Yang2021.m
- Code/batch_hrv_analysis_healthy.m
- Code/batch_hrv_analysis_preprocessed_healthy.m
- Code/healthy_vhd_tests.m
- Code/hrv_correlations.m
- Code/hrv_correlations_healthy.m
- Code/hrv_correlations_vhds.m
- Code/hrv_statistics.m
- Code/plot_tachogram.m
- Results/
- Results/ECG_HRV_indices.csv
- Results/ECG_SCG_GCG_correlations.csv
- Results/HRV_ECG_stats.csv
- Results/HRV_SCG_stats.csv
- Results/HRV_indices_ECG_UP.csv
- Results/HRV_indices_ECG_healthy.csv
- Results/HRV_indices_GCG_UP.csv
- Results/HRV_indices_GCG_healthy.csv
- Results/HRV_indices_SCG_UP.csv
- Results/HRV_indices_SCG_healthy.csv
- Results/SCG_HRV_indices.csv
- HRV analysis results healthy population.ods
- HRV analysis results VHD patients.ods
