# Supplementary material for: Heart Rate Variability Analysis on Electrocardiograms, Seismocardiograms and Gyrocardiograms of Healthy Volunteers and Patients with Valvular Heart Diseases
Source: Sensors (Basel). 2023 Feb 14;23(4):2152. doi: 10.3390/s23042152 (PMC9960701; doi:10.3390/s23042152)
Supplement: Supplementary file 1 [file sensors-23-02152-s001.zip › Code/plot_tachogram.m]

%tnn=qrs_pos/800; %healthy

% subplot(3,1,1); plot(tnn, rr_ints); xlabel('Time [s]'); ylabel('NN interval [ms]'); title('ECG');
% subplot(3,1,2); plot(tnn, scg_nn_ints); xlabel('Time [s]'); ylabel('NN interval [ms]'); title('SCG');
% subplot(3,1,3); plot(tnn, gcg_nn_ints); xlabel('Time [s]'); ylabel('NN interval [ms]'); title('GCG');

%for VHDs
rr_ints = [0 data_ecg.RR_int{1,2}];
tnn_ecg = seconds(data_ecg.R_loc{1,2});
scg_nn_ints = [0 data_scg.RR_int{1,3}];
tnn_scg = seconds(data_scg.R_loc{1,3});
gcg_nn_ints = [0 data_gcg.RR_int{1,2}];
tnn_gcg = seconds(data_gcg.R_loc{1,2});

subplot(3,1,1); plot(tnn_ecg, rr_ints); xlabel('Time [s]'); ylabel('NN interval [ms]'); title('ECG');
subplot(3,1,2); plot(tnn_scg, scg_nn_ints); xlabel('Time [s]'); ylabel('NN interval [ms]'); title('SCG');
subplot(3,1,3); plot(tnn_gcg, gcg_nn_ints); xlabel('Time [s]'); ylabel('NN interval [ms]'); title('GCG');
