# Supplementary material for: Heart Rate Variability Analysis on Electrocardiograms, Seismocardiograms and Gyrocardiograms of Healthy Volunteers and Patients with Valvular Heart Diseases
Source: Sensors (Basel). 2023 Feb 14;23(4):2152. doi: 10.3390/s23042152 (PMC9960701; doi:10.3390/s23042152)
Supplement: Supplementary file 1 [file sensors-23-02152-s001.zip › Results/ECG_SCG_GCG_correlations.csv]

HRV index	rho_ecg_scg	p_ecg_scg	rho_ecg_gcg	p_ecg_gcg
AVNN	0.999944405584219	6.5946855483254e-57	0.560242246343578	0.00128316488281515
SDNN	0.876675788256456	2.13554795828134e-10	0.482993152589251	0.00686043232486032
RMSSD	0.816385957897246	3.79491578347449e-08	0.613374654507366	0.000313058783378304
pNN50	0.702574656456042	1.50227167814268e-05	0.649725662420526	0.000102137115499358
VLF	0.88671728930699	6.93473340039569e-11	-0.0662703865820974	0.727887346576658
LF	0.939001683951323	1.66126962115725e-14	0.510476440045431	0.00394850826222681
HF	0.949292786719246	1.33279973700614e-15	0.681831938937176	3.3386501106078e-05
LF/HF	0.729609998949909	4.77075714715273e-06	0.653109027666898	9.13411548086795e-05
