# Supplementary material for: Heart Rate Variability Analysis on Electrocardiograms, Seismocardiograms and Gyrocardiograms of Healthy Volunteers and Patients with Valvular Heart Diseases
Source: Sensors (Basel). 2023 Feb 14;23(4):2152. doi: 10.3390/s23042152 (PMC9960701; doi:10.3390/s23042152)
Supplement: Supplementary file 1 [file sensors-23-02152-s001.zip › Results/HRV_ECG_stats.csv]

HRV Index	Mean	SD
AVNN	881.717781502516	155.999181478432
SDNN	94.7062954485004	47.4721887486764
RMSSD	121.66015433132	74.7505830544733
pNN50	0.315215947617163	0.317752748071137
VLF	960.488308220814	828.313049867259
LF	2190.36757129225	2270.78444643857
HF	5687.05521831665	5676.39140657035
LF/HF	0.430666666666667	0.179173068583834
