# Supplementary material for: Heart Rate Variability Analysis on Electrocardiograms, Seismocardiograms and Gyrocardiograms of Healthy Volunteers and Patients with Valvular Heart Diseases
Source: Sensors (Basel). 2023 Feb 14;23(4):2152. doi: 10.3390/s23042152 (PMC9960701; doi:10.3390/s23042152)
Supplement: Supplementary file 1 [file sensors-23-02152-s001.zip › Results/HRV_SCG_stats.csv]

HRV Index	Mean	SD
AVNN	881.584870688724	156.451113215371
SDNN	113.071593887276	40.8947735042574
RMSSD	160.964361513658	63.2959233547804
pNN50	0.549947900902144	0.23446151872522
VLF	1009.80379746141	849.814081123571
LF	2413.82586789946	2320.639330699
HF	7275.58736237461	5670.24400868696
LF/HF	0.317666666666667	0.161708194689957
