# Supplementary material for: Heart Rate Variability Analysis on Electrocardiograms, Seismocardiograms and Gyrocardiograms of Healthy Volunteers and Patients with Valvular Heart Diseases
Source: Sensors (Basel). 2023 Feb 14;23(4):2152. doi: 10.3390/s23042152 (PMC9960701; doi:10.3390/s23042152)
Supplement: Supplementary file 1 [file sensors-23-02152-s001.zip › Results/HRV_indices_ECG_UP.csv]

Subject	AVNN	SDNN	RMSSD	pNN50	vlf	lf	hf	lfhf
subject_1	876.069568452381	50.0373325516536	45.4045735089816	0.00954653937947494	629.514267188787	555.912737540031	1024.21361114978	0.54
subject_2	1047.58522727273	135.915324084961	185.511991350863	0.774928774928775	599.065354878387	3094.92040855289	11970.1545348442	0.26
subject_3	700.546116504854	84.6342047154813	122.369784043777	0.505836575875486	289.932024067855	1265.60542533884	3709.37873246994	0.34
subject_4	999.128069196429	122.391870585038	152.098533751041	0.53134328358209	920.68190294634	2645.21407597462	10805.2728095207	0.24
subject_5	866.723901098901	140.770905727695	193.459773263672	0.766519823788546	1497.42063720256	3712.82081965494	10238.2371049115	0.36
subject_6	723.47422542735	144.583064664904	183.880235156946	0.678800856531049	941.935213228858	5433.16398753802	14609.9118130013	0.37
subject_7	904.3359375	47.5336357637406	46.7843539277707	0.012531328320802	219.102694179249	465.941125645993	1072.41084219231	0.43
subject_8	916.424686578171	61.6963314558151	73.334854162191	0.124260355029586	365.347244448398	704.435938594952	1927.53258893652	0.37
subject_9	814.776959196891	66.4017280111006	58.7099767175298	0.236363636363636	1296.10634600329	1495.29411000743	1781.51429445498	0.84
subject_10	790.190288713911	136.270447080605	185.301517138429	0.75	1578.69167310022	4838.17168643931	8024.43370095434	0.6
subject_11	683.689662388393	38.2057586657591	36.5753393212698	0.00894854586129754	483.40706172331	264.25840577878	544.303345577106	0.49
subject_12	818.493716931217	70.4706366552344	78.8094807879146	0.0530503978779841	971.727981568924	980.682856215798	2467.46161846904	0.4
subject_13	638.860128012048	69.1890566947524	105.844035954715	0.120724346076459	335.978359099269	451.457619418984	2264.91306682343	0.2
subject_14	814.632397342995	74.5107902493258	100.679408899734	0.329297820823245	335.901795525342	1122.1176508782	1909.95719885385	0.59
subject_15	960.342582614943	56.469637100984	55.7829508525474	0.0144092219020173	309.454410285669	780.643424989369	1505.78833279399	0.52
subject_16	919.827874331551	131.375112452258	209.015961452826	0.273458445040214	1552.30840601586	940.220723282025	11562.1550957826	0.08
subject_17	561.478555863708	30.8128582342089	43.2513479380967	0.0428571428571429	96.3270983244427	123.081825790842	320.787212303247	0.38
subject_18	867.000965589888	157.115804924857	185.816930742761	0.769014084507042	2850.23795026983	8839.2647709449	9612.7002944095	0.92
subject_19	1097.27647569444	109.766886222679	133.100013527797	0.425087108013937	2460.18793786624	1449.24580960613	5360.00307756353	0.27
subject_20	744.215029761905	33.8693482445168	38.1739537339003	0.0190779014308426	103.727801993474	207.478718444429	549.44438672002	0.38
subject_21	981.956845238095	150.951135939825	208.563248100905	0.799363057324841	1233.51029626486	5103.14782835701	12551.1926595858	0.41
subject_22	840.568340306834	212.758438410758	307.931342172686	0.847765363128492	2193.87760943389	7606.01006559023	25029.236368794	0.3
subject_23	1053.20806788225	81.5452349313958	95.4966916018339	0.125	731.72410475599	871.687561514374	3044.65263484832	0.29
subject_24	814.394584468665	98.3486314871666	140.020538657909	0.163934426229508	514.43108286798	1863.05954246185	7353.79867912129	0.25
subject_25	1031.40889830508	92.1036528838719	112.258781702114	0.139455782312925	799.151157306606	2075.34669083439	4503.8181151634	0.46
subject_26	760.365099009901	52.5778838819264	52.2485678792417	0.0223325062034739	864.015798226143	672.333732550371	990.481140095847	0.68
subject_27	1118.95392922794	189.059837325337	294.613239939088	0.830258302583026	3343.73691593871	4919.67558250776	8880.97515671049	0.55
subject_28	882.384183114035	53.6289491277584	55.276018925205	0.0234604105571848	291.151467488589	682.644741005906	1455.39821107815	0.47
subject_29	932.061767578125	62.2209997378709	63.7597626265055	0.0501567398119122	446.664857931511	923.616849527422	1891.67387188949	0.49
subject_30	1291.15936147186	85.9733656435308	85.7314221013591	0.00869565217391304	559.329796493828	1623.57242378167	3649.85605048091	0.44
