# Supplementary material for: Heart Rate Variability Analysis on Electrocardiograms, Seismocardiograms and Gyrocardiograms of Healthy Volunteers and Patients with Valvular Heart Diseases
Source: Sensors (Basel). 2023 Feb 14;23(4):2152. doi: 10.3390/s23042152 (PMC9960701; doi:10.3390/s23042152)
Supplement: Supplementary file 1 [file sensors-23-02152-s001.zip › Results/HRV_indices_ECG_healthy.csv]

Subject	AVNN	SDNN	RMSSD	pNN50	vlf	lf	hf	lfhf	SD1	SD2	SD1SD2
subject_1	1095.87110717637	125.372073156992	128.54339946614	0.420731707317073	1836.97791875228	4513.01174672107	6889.46080260863	0.66	91.0443962234131	152.1421419978	0.598416684738998
subject_2	951.347608792632	147.606591554259	168.286158042271	0.481675392670157	4389.13221156406	6790.32308463134	7192.58211492189	0.94	119.264804405008	171.322264083706	0.696143055561866
subject_3	1132.19332096545	156.910886549716	145.160604647224	0.632911392405063	4395.28975755861	6460.48282346805	10772.160111723	0.6	102.864248720755	196.624004055329	0.523152039421442
subject_4	928.858918489868	92.2645699758572	87.9769378556232	0.268041237113402	1180.6755996265	2263.25730377794	4905.59277511018	0.46	62.2738602434042	114.66240916728	0.543106155676125
subject_5	878.851602582095	79.617480639615	77.1908412567654	0.1875	1291.27381155059	1789.79064239432	2745.79874618444	0.65	54.6313709627354	98.454556794142	0.554889207179753
subject_6	1072.35198498368	123.005462695434	114.099862808213	0.345238095238095	3405.46498456896	3702.63009917496	6116.17881466237	0.61	80.7831183996743	154.060947314561	0.52435818296464
subject_7	1041.10540066432	127.227710028231	106.469340244258	0.377906976744186	3420.19315175425	7714.07168961593	7641.30118998162	1.01	75.3714406840843	163.379699862806	0.461326840160531
subject_8	804.643788249414	59.2589750634581	69.512681264766	0.082010582010582	530.796261000958	640.238731488399	1765.86624018381	0.36	49.1973745600987	67.8444587828399	0.725149488148653
subject_9	961.971687146143	146.478777124839	121.085391717181	0.638977635782748	4745.73269985898	11033.42254853	4637.43695157031	2.38	85.6826289799485	188.601567827685	0.454304966638624
subject_10	829.182428248025	53.455063398519	35.7622705036224	0.054127198917456	958.111645435544	947.877062339556	870.994291564315	1.09	25.2968285010275	71.2387399781115	0.355099325294077
subject_11	987.362025591669	116.852934255168	102.190319231513	0.335164835164835	2649.25025597981	4366.97316035425	3050.48663982391	1.43	72.2774091297181	148.610876511716	0.48635342732818
subject_12	972.523251125387	109.7249010681	114.254408045891	0.290372670807453	1731.75239973426	892.069408572389	3545.05313793648	0.25	80.8453227946886	132.450525144415	0.610381292988762
subject_13	1028.60785298939	84.3457561691733	77.4006203823044	0.430485762144054	1090.37229195314	2027.96017038036	3266.94806724759	0.62	54.7630194949588	105.968980665542	0.516783488441785
subject_14	1123.70785608052	128.733659696787	96.2049141283173	0.474671669793621	6324.00030215269	4560.75877835775	3653.39469355294	1.25	68.0728676737777	168.851399060016	0.403152523773772
subject_15	865.030484383307	48.9596795698617	42.6901688916099	0.0574712643678161	444.253091974857	816.835837473659	965.06006981599	0.85	30.1967458479894	62.3077602498999	0.484638602428948
subject_16	933.738386494706	77.6021645954711	46.6769451749013	0.0868217054263566	1795.47430927778	1322.78723761821	974.768687046478	1.36	33.0154792355477	104.662170962828	0.315448064298928
subject_17	1175.47779077151	114.735840282731	104.208262663035	0.462282398452611	4410.86086803946	3062.29074821022	4296.34286126543	0.71	73.7389388648535	144.537866961756	0.510170382439397
subject_18	820.700804874831	65.6180592869192	51.8996470582141	0.157894736842105	503.56930356294	2926.14392856912	1274.62367803648	2.3	36.715994794063	85.2255544742633	0.430809691066904
subject_19	1040.93588208916	86.1913091099863	87.468647647094	0.5	1748.41675311545	2123.65364388563	2777.95405928448	0.76	61.8879743031739	105.013152361198	0.58933545857482
subject_20	1004.53672137577	71.1589955729812	59.1194120540285	0.183946488294314	1455.86553853476	1291.74284321824	1715.11929327255	0.75	41.8262449893461	91.5301618702945	0.456966797989685
subject_21	880.486610805515	76.2797013852764	50.179130252574	0.111594202898551	3157.49279277517	1401.071768559	1205.44230334765	1.16	35.4855118756618	101.872293258649	0.348333297902363
subject_22	731.759258095866	43.7116641943629	20.8529589591326	0.00239234449760766	1107.71194758137	450.181252121958	617.86974832123	0.73	14.7401145021174	60.0345583622131	0.245527158094247
subject_23	933.498851369933	96.1334946951755	53.576695540606	0.216463414634146	2596.51671753894	1449.53320425397	1413.63767185392	1.03	37.8981568317864	130.564265070378	0.290264390576994
subject_24	950.780262294846	56.6002612538698	53.1496118124409	0.195275590551181	307.70599471224	1007.58949995149	1768.64107179694	0.57	37.5951072611879	70.6667323288152	0.53200574049832
subject_25	917.065392835326	80.7965346107065	63.1103473857886	0.301824212271973	1127.47165373615	3631.25828337805	1976.43806212861	1.84	44.6501028211813	105.178554507352	0.424517174915729
subject_26	949.615682820643	75.0226515951677	69.7526304763502	0.33968253968254	922.401420110669	964.169360418724	2346.76667476716	0.41	49.3517099579102	93.9212714403407	0.525458282251414
subject_27	749.831246533611	57.548192091008	53.0061750794719	0.101376720901126	682.83705592418	1561.79128386766	1205.6256093002	1.3	37.4982836346505	72.2320396385317	0.519136436161874
subject_28	1008.59248272163	95.9174667399925	109.132293295823	0.640776699029126	1191.5568470457	2709.53587647456	4629.38380198435	0.59	77.2222044242788	111.521531533108	0.692442108377549
subject_29	844.770406268597	123.051792083387	148.472400337618	0.588555858310627	1740.78623537499	3048.26404754424	7095.15611953559	0.43	105.052680931381	138.735075950516	0.757217886043841
