# Supplementary material for: Heart Rate Variability Analysis on Electrocardiograms, Seismocardiograms and Gyrocardiograms of Healthy Volunteers and Patients with Valvular Heart Diseases
Source: Sensors (Basel). 2023 Feb 14;23(4):2152. doi: 10.3390/s23042152 (PMC9960701; doi:10.3390/s23042152)
Supplement: Supplementary file 1 [file sensors-23-02152-s001.zip › Results/HRV_indices_GCG_UP.csv]

Subject	AVNN	SDNN	RMSSD	pNN50	vlf	lf	hf	lfhf
subject_1	875.641741071429	114.612162888637	182.427174141947	0.758949880668258	736.341839990268	969.595258471891	5923.85970114484	0.16
subject_2	1047.92924360795	146.72954180784	213.629085419715	0.780626780626781	610.459489376133	2878.38022719799	13606.9348318999	0.21
subject_3	700.621966019418	102.253845948085	160.98405439128	0.5	291.455914322813	1265.61277112848	4660.6446652598	0.27
subject_4	999.279203869048	140.025567284105	194.604476941768	0.811940298507463	908.542768309047	2865.20273499689	12623.4100418201	0.23
subject_5	866.517857142857	150.434100422099	214.068061174708	0.817180616740088	1519.97159371311	3799.63028859121	11484.2409416904	0.33
subject_6	723.323985042735	189.580669629706	291.60006620337	0.865096359743041	1004.17551217721	5096.60826894326	18884.9924050698	0.27
subject_7	904.345703125	49.2368884516498	51.9600769782426	0.0200501253132832	218.181970206345	468.18417972082	1184.42818287206	0.4
subject_8	916.413163716814	69.1775774390966	93.0139665071783	0.254437869822485	349.161525081589	733.342906739967	2414.45428810505	0.3
subject_9	814.80731865285	83.9851008974761	110.546041438852	0.345454545454545	1263.83021888216	1459.85771729671	2921.52127833531	0.5
subject_10	790.190288713911	159.870201650706	232.261838146498	0.826315789473684	1481.89765995552	5371.77084443714	11437.2497226156	0.47
subject_11	683.619907924107	55.5308408056986	76.7887684550945	0.178970917225951	497.173004736916	321.492828626421	1221.11739675986	0.26
subject_12	817.987351190476	82.1540324017586	111.188203536648	0.177718832891247	932.354626087039	956.24820968422	3358.11003527559	0.28
subject_13	638.860128012048	66.9340651783969	102.217876067657	0.173038229376258	335.298019016926	399.018596080244	1934.14326603333	0.21
subject_14	814.321029589372	67.2889088109729	81.3837330249617	0.205811138014528	332.668369666541	1199.83627299368	2044.4174765028	0.59
subject_15	959.691540948276	77.2520787511335	102.966868543485	0.0979827089337176	345.677272495654	813.620438675101	3733.7237164261	0.22
subject_16	919.95320855615	147.553727213833	241.118378914777	0.707774798927614	1546.13025058697	1155.89882564429	14224.0038189263	0.08
subject_17	561.453793581617	149.343560884332	266.305078861222	0.701587301587302	113.890757297407	315.661073835765	3416.8235176321	0.09
subject_18	867.033883426966	162.290725528347	202.019842779492	0.822535211267606	2858.601177546	8495.46616941571	10108.1426501896	0.84
subject_19	1097.00520833333	151.451736372661	231.067071630804	0.846689895470383	2442.35490446405	1905.05776651006	12072.486782836	0.16
subject_20	744.239831349206	68.0933857548518	107.302882724314	0.478537360890302	122.296502956846	360.544683371028	1702.24618669116	0.21
subject_21	981.956845238095	149.608209849633	205.952236021107	0.792993630573248	1231.06026632737	5059.05677980355	12357.6854198405	0.41
subject_22	840.571064330544	216.921748664825	312.691468981762	0.863128491620112	2213.81112124026	7671.75263039875	27721.7067245013	0.28
subject_23	1053.1977702109	82.2724558292117	97.252928969374	0.149647887323944	732.839452107134	875.139029774551	3078.15909132824	0.28
subject_24	1511.67909263959	374.342515071117	323.490673178486	0.591836734693878	73312.4794509458	16563.3857556049	29527.8449339743	0.56
subject_25	1031.42876059322	124.229627836537	181.075495472432	0.663265306122449	812.23292217925	2315.7333419367	9525.54056216465	0.24
subject_26	1534.77347675879	193.336922861573	264.657555420617	0.696969696969697	3025.26527029605	6420.47358502323	20061.3115110746	0.32
subject_27	1119.09754136029	196.139560995991	305.284988243839	0.867158671586716	3378.32529264648	5497.53997094898	11861.5719412982	0.46
subject_28	859.831285612536	212.248346223888	267.605780961298	0.702857142857143	12717.5216324325	8742.18862468366	18604.2681470757	0.47
subject_29	932.2998046875	90.2010514323547	126.153816632326	0.520376175548589	461.618583195247	1172.90675861818	4305.15393592862	0.27
subject_30	1291.15936147186	118.808405424157	162.924028952288	0.434782608695652	624.829781051407	2385.54115263893	8449.65225003946	0.28
