# Supplementary material for: Heart Rate Variability Analysis on Electrocardiograms, Seismocardiograms and Gyrocardiograms of Healthy Volunteers and Patients with Valvular Heart Diseases
Source: Sensors (Basel). 2023 Feb 14;23(4):2152. doi: 10.3390/s23042152 (PMC9960701; doi:10.3390/s23042152)
Supplement: Supplementary file 1 [file sensors-23-02152-s001.zip › Results/HRV_indices_SCG_UP.csv]

Subject	AVNN	SDNN	RMSSD	pNN50	vlf	lf	hf	lfhf
subject_1	876.274181547619	90.1660873328272	138.275319102077	0.711217183770883	579.149043495346	833.298346735021	4110.22182863412	0.2
subject_2	1050.64770299145	139.780697973899	197.431474217559	0.788571428571429	506.450624820079	3506.58812893563	12118.8700529789	0.29
subject_3	700.439927184466	105.415632672776	166.311972640534	0.536964980544747	276.398255192829	1245.28858493947	4905.8209412916	0.25
subject_4	998.639787946429	128.57779469259	168.97436844385	0.665671641791045	936.904509984459	2617.44857927638	11330.3261322197	0.23
subject_5	866.723901098901	139.984160405141	191.457955262357	0.759911894273128	1497.34741001465	3785.74055278994	10194.8029996298	0.37
subject_6	722.039912046908	152.376525854343	199.10448216546	0.688034188034188	882.270175201441	5950.17696660964	16154.8203477313	0.37
subject_7	904.345703125	52.7141337090384	61.5548393911243	0.0701754385964912	223.337596641831	484.396195451273	1358.58876510238	0.36
subject_8	916.897123893805	84.7333090955474	127.379748718903	0.366863905325444	294.336373426201	716.14783273015	4074.67121804736	0.18
subject_9	814.564443005181	93.9147688227635	129.879980332978	0.696103896103896	1238.7835867136	1644.0344626508	3722.80960620219	0.44
subject_10	790.200541338583	160.034184746361	233.883891304948	0.831578947368421	1577.53746854657	5014.0477836325	11626.0003403997	0.43
subject_11	683.619907924107	64.0331489533815	93.8722636756134	0.413870246085011	508.238036671127	265.154569959001	1825.71261864864	0.15
subject_12	818.183697089947	92.2620665758325	128.279273114353	0.374005305039788	973.072817194532	953.657505619275	5038.39653676764	0.19
subject_13	637.579847194389	66.3531098983597	103.255339888791	0.188755020080321	220.723931221612	330.519738951859	2071.65222752518	0.16
subject_14	814.670138888889	69.0014039887386	86.9920711938174	0.610169491525424	333.146699282342	1157.17199611597	1823.20681154289	0.63
subject_15	960.421156609195	75.3164804202434	104.569762400973	0.412103746397695	310.428293704647	847.180371796812	2781.5490221516	0.3
subject_16	919.827874331551	154.762535314372	249.890505460146	0.49597855227882	1578.69175392032	1391.56068692279	15783.4217098698	0.09
subject_17	561.701416402536	110.070183406254	202.390953693046	0.684126984126984	105.268070464621	153.032269606864	952.594036455165	0.16
subject_18	867.110475352113	160.583186015081	195.852009097917	0.765536723163842	2832.19994669161	8808.38570280823	10364.5810285649	0.85
subject_19	1097.96820746528	125.3561682479	176.352723543033	0.655052264808362	2332.54033274447	1492.11056623645	7684.96073161646	0.19
subject_20	744.215029761905	74.151758749054	117.950636052854	0.421303656597774	121.948142004015	363.606940335932	2536.77046657066	0.14
subject_21	981.956845238095	149.293784118949	205.165603025298	0.789808917197452	1234.00706775596	5067.95153107871	12320.9029536093	0.41
subject_22	839.468358286908	214.239373596159	312.032019846072	0.867503486750349	2163.66385509267	7764.86357311681	25582.8095545498	0.3
subject_23	1053.1977702109	83.0476490422752	100.430111633272	0.172535211267606	726.525323877978	862.714024360365	3220.03066960966	0.27
subject_24	814.437159400545	108.819794497804	159.085519531647	0.311475409836066	515.599229776433	1913.81395623402	9009.0948776655	0.21
subject_25	1031.42876059322	121.688178918738	178.060727759797	0.72108843537415	800.760940929489	2285.57466108242	8373.15391288899	0.27
subject_26	760.369933477723	70.3312320672724	95.3494709528526	0.471464019851117	851.422417207815	739.084463863636	1777.52272023883	0.42
subject_27	1122.35499308118	189.991092310225	297.202885871234	0.848148148148148	3244.35811698162	4564.695252642	10369.4515619585	0.44
subject_28	874.767889492754	150.602030330602	219.488020548039	0.584302325581395	2446.30399963815	5062.30761704306	10046.3534254724	0.5
subject_29	932.342529296875	78.6377478354388	103.026563907289	0.58307210031348	422.555145551013	967.026533596388	3468.90870632813	0.28
subject_30	1291.15090638528	85.9095970263208	85.430352633914	0.0130434782608696	560.144759094857	1627.19664186254	3639.61506696722	0.45
