# Supplementary material for: Heart Rate Variability Analysis on Electrocardiograms, Seismocardiograms and Gyrocardiograms of Healthy Volunteers and Patients with Valvular Heart Diseases
Source: Sensors (Basel). 2023 Feb 14;23(4):2152. doi: 10.3390/s23042152 (PMC9960701; doi:10.3390/s23042152)
Supplement: Supplementary file 1 [file sensors-23-02152-s001.zip › Results/HRV_indices_SCG_healthy.csv]

Subject	AVNN	SDNN	RMSSD	pNN50	vlf	lf	hf	lfhf	SD1	SD2	SD1SD2
subject_1	1095.85595555792	125.794828989252	128.655604435221	0.414634146341463	1843.77668562443	4574.11611354327	6933.86186002573	0.66	91.1232311609171	152.791474708716	0.596389499706287
subject_2	951.132763583086	145.117699572206	162.678439924967	0.49738219895288	4493.68832513988	6841.81824379312	7002.06266376345	0.98	115.287209941164	169.785607995024	0.679016386032804
subject_3	1132.18545927616	156.601141412484	144.281898226937	0.632911392405063	4393.7017257017	6460.61552821232	10726.6029000916	0.6	102.241310465453	196.454955187423	0.520431313976848
subject_4	928.865328790131	93.9470657055039	96.4921899713625	0.319587628865979	1146.9253901886	2422.80024002043	4639.62053666108	0.52	68.3182025779995	113.950539734834	0.59954259748991
subject_5	878.606385622417	88.190013326865	95.817562922208	0.418269230769231	1310.43119802878	1988.78071323015	3682.55364252845	0.54	67.8425233465467	104.653470688547	0.648258704658242
subject_6	1072.35938148381	122.199260481361	114.21111576709	0.392857142857143	3420.24957118453	3583.46708839473	5638.61344796669	0.64	80.8612275174795	152.731072178354	0.529435342554607
subject_7	1041.11262614737	129.006743258898	111.212907852317	0.447674418604651	3492.20748422494	7777.47077470165	8148.11238897372	0.95	78.7393801253128	164.57700212975	0.478434891305382
subject_8	804.660279081949	68.048568658959	89.3321222254286	0.378306878306878	552.38112815569	710.39726706737	2086.54232979142	0.34	63.2331499168307	72.5450490706412	0.871639770417097
subject_9	961.872005919184	146.624836912641	121.305510759644	0.629392971246006	4759.0502601612	11070.0881645978	4557.84934817604	2.43	85.8387453788243	188.757504198128	0.454756730035614
subject_10	829.187495825891	54.2715653398322	37.6266670331976	0.0703653585926928	958.778992053554	934.056710098184	986.540269374076	0.95	26.6165332310127	71.9886502695651	0.369732355466392
subject_11	987.363398464671	117.560710265082	103.020727211389	0.357142857142857	2651.09221688805	4471.7745652404	3154.07237680845	1.42	72.8648010700251	149.438154301661	0.4875916823955
subject_12	972.536817043828	111.252963574107	118.023262758265	0.302795031055901	1735.96455189026	896.637671731785	3705.31123477085	0.24	83.5125450529382	133.34203623323	0.626303207991107
subject_13	1028.60785298939	84.8576899150486	78.0876743237467	0.448911222780569	1092.51316178706	2049.95697958707	3335.33648460127	0.61	55.2495269887928	106.532365236822	0.518617294058689
subject_14	1123.73126436879	130.126746958288	101.157473507146	0.49155722326454	6339.57267046249	4634.75593582729	3764.24854735971	1.23	71.5789632613824	169.535814995883	0.422205557351528
subject_15	864.98385587936	51.747454182487	54.6244299816037	0.195402298850575	450.262500368412	801.7210250265	1059.15371160253	0.76	38.6439535510564	62.146945883776	0.621815810922171
subject_16	933.744191460274	77.8109589697868	47.189335024571	0.0914728682170543	1795.24790983495	1336.04127479789	993.096660360008	1.35	33.3780776229947	104.857019821226	0.31831991486981
subject_17	1175.49226956561	118.447561509598	115.349248557596	0.541586073500967	4465.89291820004	3108.80363225526	4686.68002392541	0.66	81.6261814772789	146.276505812036	0.558026601908088
subject_18	820.7024895144	66.1922424461843	53.1867892089455	0.168690958164642	502.136528885554	2948.83701246102	1332.66810729477	2.21	37.6269819120897	85.714853743655	0.438978546526133
subject_19	1040.92727621943	87.0439370531633	90.3401065654259	0.501724137931034	1750.1036326987	2119.67195934921	2881.99965340451	0.74	63.920667265429	105.201911825653	0.607599863502123
subject_20	1004.5346345601	71.4243876041707	58.8228815011454	0.177257525083612	1457.77930068679	1317.298157035	1741.04149131581	0.76	41.6164364802149	92.0378101866285	0.452166738819923
subject_21	880.437768447725	76.813781096849	48.6677653488393	0.121739130434783	3174.4857947001	1460.68699906575	1267.2283215135	1.15	34.4133418582509	103.036089963354	0.333993087960639
subject_22	731.804061054615	45.8667896468271	27.5667163983575	0.0287081339712919	1131.95420169894	491.548270622236	790.525607914671	0.62	19.4931777494376	61.8671221752023	0.315081372206623
subject_23	933.443676219846	101.232608315997	79.1240191699871	0.457317073170732	2603.17229487212	1444.46809686509	1773.75282955308	0.81	55.9815348382302	131.765510396598	0.424857268565442
subject_24	950.786158533418	56.06397392521	52.6098784213211	0.17007874015748	308.619156490843	1003.90448275179	1703.29923299102	0.59	37.2129830641554	70.0109436876845	0.53153094507854
subject_25	917.06746237641	81.1965547721704	63.5586342857543	0.323383084577114	1127.30346395933	3648.33973874093	2035.89410635143	1.79	44.967302932724	105.658424560925	0.425591268463356
subject_26	949.615682820643	75.5989365570509	71.4576575925457	0.371428571428571	922.308744072975	972.61571856922	2400.89902018822	0.41	50.558405063359	94.2032170075063	0.536695100968054
subject_27	749.848434069347	58.8011112856428	61.337180301349	0.202753441802253	687.316233248303	1371.74172191416	1241.5037790612	1.1	43.3937112007532	70.9374880093644	0.611717618123507
subject_28	1008.59854089205	95.8261637493454	109.562731438198	0.65210355987055	1189.02189773648	2715.79207769032	4658.93379990758	0.58	77.5268077234423	111.152604117246	0.697480804333345
subject_29	844.775508319673	137.572286321915	175.681837047004	0.604904632152589	1720.11349594417	3073.55186580265	9068.72034218425	0.34	124.306474604372	149.666857717767	0.830554449394414
