# Supplementary material for: Heart Rate Variability Analysis on Electrocardiograms, Seismocardiograms and Gyrocardiograms of Healthy Volunteers and Patients with Valvular Heart Diseases
Source: Sensors (Basel). 2023 Feb 14;23(4):2152. doi: 10.3390/s23042152 (PMC9960701; doi:10.3390/s23042152)
Supplement: Supplementary file 1 [file sensors-23-02152-s001.zip › Results/SCG_HRV_indices.csv]

Subject	AVNN	SDNN	RMSSD	pNN50	vlf	lf	hf	lfhf	SD1	SD2	SD1/SD2	EA
subject_1	876.274181547619	90.1660873328272	138.275319102077	0.711217183770883	579.149043495346	833.298346735021	4110.22182863412	0.2	97.8820167856511	81.7248884966847	1.19770144182726	25130.8465581843
subject_2	1050.64770299145	139.780697973899	197.431474217559	0.788571428571429	506.450624820079	3506.58812893563	12118.8700529789	0.29	139.788592328788	139.772803173137	1.00011296300348	61382.4585710167
subject_3	700.439927184466	105.415632672776	166.311972640534	0.536964980544747	276.398255192829	1245.28858493947	4905.8209412916	0.25	117.711819952133	91.4813569376828	1.28673014800512	33830.042622703
subject_4	998.639787946429	128.57779469259	168.97436844385	0.665671641791045	936.904509984459	2617.44857927638	11330.3261322197	0.23	119.650257637529	136.924484382059	0.87384121384507	51468.8689993741
subject_5	866.723901098901	139.984160405141	191.457955262357	0.759911894273128	1497.34741001465	3785.74055278994	10194.8029996298	0.37	135.524237108868	144.306311312859	0.93914282664359	61440.1361677401
subject_6	722.039912046908	152.376525854343	199.10448216546	0.688034188034188	882.270175201441	5950.17696660964	16154.8203477313	0.37	140.936358333534	163.015809547909	0.864556380908041	72177.6342667839
subject_7	904.345703125	52.7141337090384	61.5548393911243	0.0701754385964912	223.337596641831	484.396195451273	1358.58876510238	0.36	43.5497801004175	60.5060033268934	0.719759655337551	8278.16933753634
subject_8	916.897123893805	84.7333090955474	127.379748718903	0.366863905325444	294.336373426201	716.14783273015	4074.67121804736	0.18	90.1842904288072	78.9066606847337	1.14292367268123	22356.0169282664
subject_9	814.564443005181	93.9147688227635	129.879980332978	0.696103896103896	1238.7835867136	1644.0344626508	3722.80960620219	0.44	91.9493261802551	95.8399135071775	0.959405354360727	27685.0196951491
subject_10	790.200541338583	160.034184746361	233.883891304948	0.831578947368421	1577.53746854657	5014.0477836325	11626.0003403997	0.43	165.591110189138	154.27723358031	1.07333471275228	80258.0739535113
subject_11	683.619907924107	64.0331489533815	93.8722636756134	0.413870246085011	508.238036671127	265.154569959001	1825.71261864864	0.15	66.4433686374266	61.5285876148876	1.07987800814316	12843.3542471744
subject_12	818.183697089947	92.2620665758325	128.279273114353	0.374005305039788	973.072817194532	953.657505619275	5038.39653676764	0.19	90.8194214882126	93.6824985695465	0.969438506390726	26729.2682161431
subject_13	637.579847194389	66.3531098983597	103.255339888791	0.188755020080321	220.723931221612	330.519738951859	2071.65222752518	0.16	73.0802952752583	58.8620491390563	1.24155200751868	13514.0506729509
subject_14	814.670138888889	69.0014039887386	86.9920711938174	0.610169491525424	333.146699282342	1157.17199611597	1823.20681154289	0.63	61.5696685764911	75.7070896033869	0.813261596754562	14643.7814786559
subject_15	960.421156609195	75.3164804202434	104.569762400973	0.412103746397695	310.428293704647	847.180371796812	2781.5490221516	0.3	74.0186254238623	76.5923464593414	0.96639715122391	17810.5062047469
subject_16	919.827874331551	154.762535314372	249.890505460146	0.49597855227882	1578.69175392032	1391.56068692279	15783.4217098698	0.09	176.927510775998	128.83920445452	1.37324280699399	71613.2320230113
subject_17	561.701416402536	110.070183406254	202.390953693046	0.684126984126984	105.268070464621	153.032269606864	952.594036455165	0.16	143.223505813845	60.9747319187571	2.34889931135205	27435.5753638809
subject_18	867.110475352113	160.583186015081	195.852009097917	0.765536723163842	2832.19994669161	8808.38570280823	10364.5810285649	0.85	138.680919488114	179.83748728071	0.771145780477046	78351.4090420698
subject_19	1097.96820746528	125.3561682479	176.352723543033	0.655052264808362	2332.54033274447	1492.11056623645	7684.96073161646	0.19	124.891299718901	125.819319224495	0.992624189104549	49366.1648278855
subject_20	744.215029761905	74.151758749054	117.950636052854	0.421303656597774	121.948142004015	363.606940335932	2536.77046657066	0.14	83.4656729369394	63.485810165262	1.31471383478713	16646.9409132044
subject_21	981.956845238095	149.293784118949	205.165603025298	0.789808917197452	1234.00706775596	5067.95153107871	12320.9029536093	0.41	145.291049627965	153.191967319161	0.948424725986222	69923.752583426
subject_22	839.468358286908	214.239373596159	312.032019846072	0.867503486750349	2163.66385509267	7764.86357311681	25582.8095545498	0.3	220.792701893387	207.479158443364	1.06416810030419	143915.994971096
subject_23	1053.1977702109	83.0476490422752	100.430111633272	0.172535211267606	726.525323877978	862.714024360365	3220.03066960966	0.27	71.064342362013	93.5076642182471	0.759984146285043	20876.0737630399
subject_24	814.437159400545	108.819794497804	159.085519531647	0.311475409836066	515.599229776433	1913.81395623402	9009.0948776655	0.21	112.633367117524	104.867630662935	1.07405275017179	37107.21801579
subject_25	1031.42876059322	121.688178918738	178.060727759797	0.72108843537415	800.760940929489	2285.57466108242	8373.15391288899	0.27	126.097120716148	117.113372098214	1.07670984497313	46393.9690846326
subject_26	760.369933477723	70.3312320672724	95.3494709528526	0.471464019851117	851.422417207815	739.084463863636	1777.52272023883	0.42	67.490752938432	73.0613624017823	0.923754371938533	15491.0876891735
subject_27	1122.35499308118	189.991092310225	297.202885871234	0.848148148148148	3244.35811698162	4564.695252642	10369.4515619585	0.44	210.536575091076	166.935858530707	1.26118245021844	110414.74186149
subject_28	874.767889492754	150.602030330602	219.488020548039	0.584302325581395	2446.30399963815	5062.30761704306	10046.3534254724	0.5	155.417013516993	145.627933408594	1.06721979691171	71103.8502962079
subject_29	932.342529296875	78.6377478354388	103.026563907289	0.58307210031348	422.555145551013	967.026533596388	3468.90870632813	0.28	72.9379687091724	83.9514353054188	0.868811455620992	19236.7482983586
subject_30	1291.15090638528	85.9095970263208	85.430352633914	0.0130434782608696	560.144759094857	1627.19664186254	3639.61506696722	0.45	60.40652806792	105.413325007938	0.573044518455052	20004.5718094604
