# Supplementary material for: Heart Rate Variability Analysis on Electrocardiograms, Seismocardiograms and Gyrocardiograms of Healthy Volunteers and Patients with Valvular Heart Diseases
Source: Sensors (Basel). 2023 Feb 14;23(4):2152. doi: 10.3390/s23042152 (PMC9960701; doi:10.3390/s23042152)
Supplement: Supplementary file 1 [file sensors-23-02152-s001.zip › HRV analysis results healthy population.ods]

## Sheet: Arkusz1
Subject	Signal	AVNN [ms]	SDNN [ms]	RMSSD [ms]	pNN50	VLF [ms²]	LF [ms²]	HF [ms²]	LF/HF	SD1 [ms]	SD2	SD1/SD2
1	ECG	1095.8711	125.3721	128.5434	0.4207	1836.9779	4513.0117	6889.4608	0.6600	91.0444	152.1421	0.5984
	SCG	1095.8560	125.7948	128.6556	0.4146	1843.7767	4574.1161	6933.8619	0.6600	91.1232	152.7915	0.5964
	GCG	1105.7966	80.4979	81.4990	0.3836	1299.4081	2107.4634	1556.6254	1.3500	57.8105	98.0702	0.5895
2	ECG	951.3476	147.6066	168.2862	0.4817	4389.1322	6790.3231	7192.5821	0.9400	119.2648	171.3223	0.6961
	SCG	951.1328	145.1177	162.6784	0.4974	4493.6883	6841.8182	7002.0627	0.9800	115.2872	169.7856	0.6790
	GCG	965.7002	76.8419	77.0461	0.4696	774.3638	2467.9463	2612.3876	0.9400	54.6293	93.9415	0.5815
3	ECG	1132.1933	156.9109	145.1606	0.6329	4395.2898	6460.4828	10772.1601	0.6000	102.8642	196.6240	0.5232
	SCG	1132.1855	156.6011	144.2819	0.6329	4393.7017	6460.6155	10726.6029	0.6000	102.2413	196.4550	0.5204
	GCG	1147.1772	116.2112	110.5925	0.6234	4037.3099	2040.6859	5266.1868	0.3900	78.4556	144.4119	0.5433
4	ECG	928.8589	92.2646	87.9769	0.2680	1180.6756	2263.2573	4905.5928	0.4600	62.2739	114.6624	0.5431
	SCG	928.8653	93.9471	96.4922	0.3196	1146.9254	2422.8002	4639.6205	0.5200	68.3182	113.9505	0.5995
	GCG	936.0788	57.3957	60.3512	0.3122	800.8827	901.9115	1664.7619	0.5400	42.7880	68.9762	0.6203
5	ECG	878.8516	79.6175	77.1908	0.1875	1291.2738	1789.7906	2745.7987	0.6500	54.6314	98.4546	0.5549
	SCG	878.6064	88.1900	95.8176	0.4183	1310.4312	1988.7807	3682.5536	0.5400	67.8425	104.6535	0.6483
	GCG	882.4093	63.6441	66.6900	0.4126	1233.2067	1336.7927	1633.2295	0.8200	47.2716	76.5934	0.6172
6	ECG	1072.3520	123.0055	114.0999	0.3452	3405.4650	3702.6301	6116.1788	0.6100	80.7831	154.0609	0.5244
	SCG	1072.3594	122.1993	114.2111	0.3929	3420.2496	3583.4671	5638.6134	0.6400	80.8612	152.7311	0.5294
	GCG	1082.1930	78.3046	60.4075	0.3855	2713.8516	1132.5863	1306.1743	0.8700	42.8432	102.1160	0.4196
7	ECG	1041.1054	127.2277	106.4693	0.3779	3420.1932	7714.0717	7641.3012	1.0100	75.3714	163.3797	0.4613
	SCG	1041.1126	129.0067	111.2129	0.4477	3492.2075	7777.4708	8148.1124	0.9500	78.7394	164.5770	0.4784
	GCG	1049.3932	97.8111	98.0257	0.4353	1966.5977	3327.4718	4687.6777	0.7100	69.4959	119.6008	0.5811
8	ECG	804.6438	59.2590	69.5127	0.0820	530.7963	640.2387	1765.8662	0.3600	49.1974	67.8445	0.7251
	SCG	804.6603	68.0486	89.3321	0.3783	552.3811	710.3973	2086.5423	0.3400	63.2331	72.5450	0.8716
	GCG	806.7890	54.0453	67.8739	0.3767	425.9898	590.4058	1036.5069	0.5700	48.0539	59.4358	0.8085
9	ECG	961.9717	146.4788	121.0854	0.6390	4745.7327	11033.4225	4637.4370	2.3800	85.6826	188.6016	0.4543
	SCG	961.8720	146.6248	121.3055	0.6294	4759.0503	11070.0882	4557.8493	2.4300	85.8387	188.7575	0.4548
	GCG	942.4880	124.1380	102.8417	0.5978	4354.1023	5839.1455	3182.5021	1.8300	72.7860	159.7583	0.4556
10	ECG	829.1824	53.4551	35.7623	0.0541	958.1116	947.8771	870.9943	1.0900	25.2968	71.2387	0.3551
	SCG	829.1875	54.2716	37.6267	0.0704	958.7790	934.0567	986.5403	0.9500	26.6165	71.9887	0.3697
	GCG	830.3095	44.9054	27.7950	0.0691	774.5373	713.4028	555.5966	1.2800	19.6673	60.3836	0.3257
11	ECG	987.3620	116.8529	102.1903	0.3352	2649.2503	4366.9732	3050.4866	1.4300	72.2774	148.6109	0.4864
	SCG	987.3634	117.5607	103.0207	0.3571	2651.0922	4471.7746	3154.0724	1.4200	72.8648	149.4382	0.4876
	GCG	987.1418	103.1672	71.6398	0.3422	2511.2067	3171.7571	1704.8430	1.8600	50.6709	136.8189	0.3703
12	ECG	972.5233	109.7249	114.2544	0.2904	1731.7524	892.0694	3545.0531	0.2500	80.8453	132.4505	0.6104
	SCG	972.5368	111.2530	118.0233	0.3028	1735.9646	896.6377	3705.3112	0.2400	83.5125	133.3420	0.6263
	GCG	971.5039	90.5370	63.0533	0.2958	1526.5787	733.9755	1476.9931	0.5000	44.6165	120.0135	0.3718
13	ECG	1028.6079	84.3458	77.4006	0.4305	1090.3723	2027.9602	3266.9481	0.6200	54.7630	105.9690	0.5168
	SCG	1028.6079	84.8577	78.0877	0.4489	1092.5132	2049.9570	3335.3365	0.6100	55.2495	106.5324	0.5186
	GCG	1033.2097	69.0284	62.8781	0.4431	866.7485	1192.6450	2117.6376	0.5600	44.4993	86.8887	0.5121
14	ECG	1123.7079	128.7337	96.2049	0.4747	6324.0003	4560.7588	3653.3947	1.2500	68.0729	168.8514	0.4032
	SCG	1123.7313	130.1267	101.1575	0.4916	6339.5727	4634.7559	3764.2485	1.2300	71.5790	169.5358	0.4222
	GCG	1130.9857	113.8023	88.1183	0.4866	5234.1813	3044.8857	2863.7943	1.0600	62.3677	148.3651	0.4204
15	ECG	865.0305	48.9597	42.6902	0.0575	444.2531	816.8358	965.0601	0.8500	30.1967	62.3078	0.4846
	SCG	864.9839	51.7475	54.6244	0.1954	450.2625	801.7210	1059.1537	0.7600	38.6440	62.1469	0.6218
	GCG	866.2266	40.0445	41.7170	0.1942	388.9627	577.6202	468.3037	1.2300	29.5194	48.3294	0.6108
16	ECG	933.7384	77.6022	46.6769	0.0868	1795.4743	1322.7872	974.7687	1.3600	33.0155	104.6622	0.3154
	SCG	933.7442	77.8110	47.1893	0.0915	1795.2479	1336.0413	993.0967	1.3500	33.3781	104.8570	0.3183
	GCG	935.1919	68.6149	31.1292	0.0901	1654.9989	991.2040	334.8000	2.9600	22.0287	94.5026	0.2331
17	ECG	1175.4778	114.7358	104.2083	0.4623	4410.8609	3062.2907	4296.3429	0.7100	73.7389	144.5379	0.5102
	SCG	1175.4923	118.4476	115.3492	0.5416	4465.8929	3108.8036	4686.6800	0.6600	81.6262	146.2765	0.5580
	GCG	1177.2257	100.3511	88.4715	0.5287	4455.0711	2119.0628	2520.6929	0.8400	62.6204	127.3552	0.4917
18	ECG	820.7008	65.6181	51.8996	0.1579	503.5693	2926.1439	1274.6237	2.3000	36.7160	85.2256	0.4308
	SCG	820.7025	66.1922	53.1868	0.1687	502.1365	2948.8370	1332.6681	2.2100	37.6270	85.7149	0.4390
	GCG	822.0861	58.5153	43.0126	0.1664	406.8267	2774.3270	858.3870	3.2300	30.4350	76.9532	0.3955
19	ECG	1040.9359	86.1913	87.4686	0.5000	1748.4168	2123.6536	2777.9541	0.7600	61.8880	105.0132	0.5893
	SCG	1040.9273	87.0439	90.3401	0.5017	1750.1036	2119.6720	2881.9997	0.7400	63.9207	105.2019	0.6076
	GCG	1042.3982	74.5228	75.7966	0.4965	1520.0778	1712.2127	1822.6007	0.9400	53.6429	90.7179	0.5913
20	ECG	1004.5367	71.1590	59.1194	0.1839	1455.8655	1291.7428	1715.1193	0.7500	41.8262	91.5302	0.4570
	SCG	1004.5346	71.4244	58.8229	0.1773	1457.7793	1317.2982	1741.0415	0.7600	41.6164	92.0378	0.4522
	GCG	1006.2145	58.4542	38.8281	0.1759	1396.0642	956.9372	839.8275	1.1400	27.4774	77.9665	0.3524
21	ECG	880.4866	76.2797	50.1791	0.1116	3157.4928	1401.0718	1205.4423	1.1600	35.4855	101.8723	0.3483
	SCG	880.4378	76.8138	48.6678	0.1217	3174.4858	1460.6870	1267.2283	1.1500	34.4133	103.0361	0.3340
	GCG	881.7138	69.1536	35.2369	0.1205	3131.3567	1151.6091	620.8008	1.8600	24.9311	94.5668	0.2636
22	ECG	731.7593	43.7117	20.8530	0.0024	1107.7119	450.1813	617.8697	0.7300	14.7401	60.0346	0.2455
	SCG	731.8041	45.8668	27.5667	0.0287	1131.9542	491.5483	790.5256	0.6200	19.4932	61.8671	0.3151
	GCG	733.1198	36.1057	21.3581	0.0264	964.2503	245.3408	144.3705	1.7000	15.1114	48.7738	0.3098
23	ECG	933.4989	96.1335	53.5767	0.2165	2596.5167	1449.5332	1413.6377	1.0300	37.8982	130.5643	0.2903
	SCG	933.4437	101.2326	79.1240	0.4573	2603.1723	1444.4681	1773.7528	0.8100	55.9815	131.7655	0.4249
	GCG	934.9044	93.7116	72.4605	0.4533	2315.9552	1232.2562	1203.2907	1.0200	51.2759	122.2069	0.4196
24	ECG	950.7803	56.6003	53.1496	0.1953	307.7060	1007.5895	1768.6411	0.5700	37.5951	70.6667	0.5320
	SCG	950.7862	56.0640	52.6099	0.1701	308.6192	1003.9045	1703.2992	0.5900	37.2130	70.0109	0.5315
	GCG	952.2835	41.4732	38.9779	0.1688	225.4013	669.7760	916.8987	0.7300	27.5830	51.7612	0.5329
25	ECG	917.0654	80.7965	63.1103	0.3018	1127.4717	3631.2583	1976.4381	1.8400	44.6501	105.1786	0.4245
	SCG	917.0675	81.1966	63.5586	0.3234	1127.3035	3648.3397	2035.8941	1.7900	44.9673	105.6584	0.4256
	GCG	918.0229	71.8285	54.5142	0.3222	1100.4984	3094.9020	1224.7788	2.5300	38.5794	93.9697	0.4106
26	ECG	949.6157	75.0227	69.7526	0.3397	922.4014	964.1694	2346.7667	0.4100	49.3517	93.9213	0.5255
	SCG	949.6157	75.5989	71.4577	0.3714	922.3087	972.6157	2400.8990	0.4100	50.5584	94.2032	0.5367
	GCG	951.1230	65.4855	58.7203	0.3704	844.0963	613.8686	1563.5517	0.3900	41.5543	82.7644	0.5021
27	ECG	749.8312	57.5482	53.0062	0.1014	682.8371	1561.7913	1205.6256	1.3000	37.4983	72.2320	0.5191
	SCG	749.8484	58.8011	61.3372	0.2028	687.3162	1371.7417	1241.5038	1.1000	43.3937	70.9375	0.6117
	GCG	750.0125	47.7507	42.8537	0.1995	734.5234	1079.6131	585.2306	1.8400	30.3212	60.3397	0.5025
28	ECG	1008.5925	95.9175	109.1323	0.6408	1191.5568	2709.5359	4629.3838	0.5900	77.2222	111.5215	0.6924
	SCG	1008.5985	95.8262	109.5627	0.6521	1189.0219	2715.7921	4658.9338	0.5800	77.5268	111.1526	0.6975
	GCG	1010.0306	84.2217	96.3331	0.6514	1167.7960	2011.4477	3325.7498	0.6000	68.1733	97.6676	0.6980
29	ECG	844.7704	123.0518	148.4724	0.5886	1740.7862	3048.2640	7095.1561	0.4300	105.0527	138.7351	0.7572
	SCG	844.7755	137.5723	175.6818	0.6049	1720.1135	3073.5519	9068.7203	0.3400	124.3065	149.6669	0.8306
	GCG	846.1269	85.0538	93.8028	0.5238	1056.2081	1719.2193	3483.7427	0.4900	66.3811	100.3087	0.6618
