# Supplementary material for: Heart Rate Variability Analysis on Electrocardiograms, Seismocardiograms and Gyrocardiograms of Healthy Volunteers and Patients with Valvular Heart Diseases
Source: Sensors (Basel). 2023 Feb 14;23(4):2152. doi: 10.3390/s23042152 (PMC9960701; doi:10.3390/s23042152)
Supplement: Supplementary file 1 [file sensors-23-02152-s001.zip › HRV analysis results VHD patients.ods]

## Sheet: Arkusz1
Subject	Signal	AVNN [ms]	SDNN [ms]	RMSSD [ms]	pNN50	VLF [ms²]	LF [ms²]	HF [ms²]	LF/HF	SD1 [ms]	SD2	SD1/SD2
UP-01	ECG	876.0696	50.0373	45.4046	0.0095	629.5143	555.9127	1024.2136	0.5400	32.1138	63.0569	0.5093	6361.7144
	SCG	876.2742	90.1661	138.2753	0.7112	579.1490	833.2983	4110.2218	0.2000	97.8820	81.7249	1.1977	25130.8466
	GCG	875.6417	114.6122	182.4272	0.7589	736.3418	969.5953	5923.8597	0.1600	129.1442	97.9472	1.3185	39739.0159
UP-02	ECG	1047.5852	135.9153	185.5120	0.7749	599.0654	3094.9204	11970.1545	0.2600	131.3455	140.3364	0.9359	57907.5866
	SCG	1050.6477	139.7807	197.4315	0.7886	506.4506	3506.5881	12118.8701	0.2900	139.7886	139.7728	1.0001	61382.4586
	GCG	1047.9292	146.7295	213.6291	0.7806	610.4595	2878.3802	13606.9348	0.2100	151.2546	142.0604	1.0647	67504.3175
UP-03	ECG	700.5461	84.6342	122.3698	0.5058	289.9320	1265.6054	3709.3787	0.3400	86.6079	82.6134	1.0484	22478.0023
	SCG	700.4399	105.4156	166.3120	0.5370	276.3983	1245.2886	4905.8209	0.2500	117.7118	91.4814	1.2867	33830.0426
	GCG	700.6220	102.2538	160.9841	0.5000	291.4559	1265.6128	4660.6447	0.2700	113.9397	89.0474	1.2795	31874.7051
UP-04	ECG	999.1281	122.3919	152.0985	0.5313	920.6819	2645.2141	10805.2728	0.2400	107.6922	135.5062	0.7947	45845.1458
	SCG	998.6398	128.5778	168.9744	0.6657	936.9045	2617.4486	11330.3261	0.2300	119.6503	136.9245	0.8738	51468.8690
	GCG	999.2792	140.0256	194.6045	0.8119	908.5428	2865.2027	12623.4100	0.2300	137.7974	142.2188	0.9689	61567.0001
UP-05	ECG	866.7239	140.7709	193.4598	0.7665	1497.4206	3712.8208	10238.2371	0.3600	136.9418	144.4986	0.9477	62165.5079
	SCG	866.7239	139.9842	191.4580	0.7599	1497.3474	3785.7406	10194.8030	0.3700	135.5242	144.3063	0.9391	61440.1362
	GCG	866.5179	150.4341	214.0681	0.8172	1519.9716	3799.6303	11484.2409	0.3300	151.5321	149.3280	1.0148	71087.9256
UP-06	ECG	723.4742	144.5831	183.8802	0.6788	941.9352	5433.1640	14609.9118	0.3700	130.1602	157.6922	0.8254	64481.9958
	SCG	722.0399	152.3765	199.1045	0.6880	882.2702	5950.1770	16154.8203	0.3700	140.9364	163.0158	0.8646	72177.6343
	GCG	723.3240	189.5807	291.6001	0.8651	1004.1755	5096.6083	18884.9924	0.2700	206.4124	171.1011	1.2064	110952.8403
UP-07	ECG	904.3359	47.5336	46.7844	0.0125	219.1027	465.9411	1072.4108	0.4300	33.0827	58.5186	0.5653	6081.9718
	SCG	904.3457	52.7141	61.5548	0.0702	223.3376	484.3962	1358.5888	0.3600	43.5498	60.5060	0.7198	8278.1693
	GCG	904.3457	49.2369	51.9601	0.0201	218.1820	468.1842	1184.4282	0.4000	36.7511	59.1431	0.6214	6828.4729
UP-08	ECG	916.4247	61.6963	73.3349	0.1243	365.3472	704.4359	1927.5326	0.3700	51.8968	70.1398	0.7399	11435.5040
	SCG	916.8971	84.7333	127.3797	0.3669	294.3364	716.1478	4074.6712	0.1800	90.1843	78.9067	1.1429	22356.0169
	GCG	916.4132	69.1776	93.0140	0.2544	349.1615	733.3429	2414.4543	0.3000	65.8407	72.3607	0.9099	14967.4329
UP-09	ECG	814.7770	66.4017	58.7100	0.2364	1296.1063	1495.2941	1781.5143	0.8400	41.5432	84.2172	0.4933	10991.3343
	SCG	814.5644	93.9148	129.8800	0.6961	1238.7836	1644.0345	3722.8096	0.4400	91.9493	95.8399	0.9594	27685.0197
	GCG	814.8073	83.9851	110.5460	0.3455	1263.8302	1459.8577	2921.5213	0.5000	78.2558	89.3477	0.8759	21965.9602
UP-10	ECG	790.1903	136.2704	185.3015	0.7500	1578.6917	4838.1717	8024.4337	0.6000	131.1945	141.1640	0.9294	58182.1068
	SCG	790.2005	160.0342	233.8839	0.8316	1577.5375	5014.0478	11626.0003	0.4300	165.5911	154.2772	1.0733	80258.0740
	GCG	790.1903	159.8702	232.2618	0.8263	1481.8977	5371.7708	11437.2497	0.4700	164.4456	155.1599	1.0598	80158.8963
UP-11	ECG	683.6897	38.2058	36.5753	0.0089	483.4071	264.2584	544.3033	0.4900	25.8690	47.4358	0.5453	3855.1012
	SCG	683.6199	64.0331	93.8723	0.4139	508.2380	265.1546	1825.7126	0.1500	66.4434	61.5286	1.0799	12843.3542
	GCG	683.6199	55.5308	76.7888	0.1790	497.1730	321.4928	1221.1174	0.2600	54.3480	56.6890	0.9587	9679.0406
UP-12	ECG	818.4937	70.4706	78.8095	0.0531	971.7280	980.6829	2467.4616	0.4000	55.7822	82.5867	0.6754	14472.9129
	SCG	818.1837	92.2621	128.2793	0.3740	973.0728	953.6575	5038.3965	0.1900	90.8194	93.6825	0.9694	26729.2682
	GCG	817.9874	82.1540	111.1882	0.1777	932.3546	956.2482	3358.1100	0.2800	78.7188	85.4513	0.9212	21132.3070
UP-13	ECG	638.8601	69.1891	105.8440	0.1207	335.9784	451.4576	2264.9131	0.2000	74.9129	62.9469	1.1901	14814.2836
	SCG	637.5798	66.3531	103.2553	0.1888	220.7239	330.5197	2071.6522	0.1600	73.0803	58.8620	1.2416	13514.0507
	GCG	638.8601	66.9341	102.2179	0.1730	335.2980	399.0186	1934.1433	0.2100	72.3460	61.0442	1.1851	13874.2254
UP-14	ECG	814.6324	74.5108	100.6794	0.3293	335.9018	1122.1177	1909.9572	0.5900	71.2625	77.6233	0.9181	17378.1220
	SCG	814.6701	69.0014	86.9921	0.6102	333.1467	1157.1720	1823.2068	0.6300	61.5697	75.7071	0.8133	14643.7815
	GCG	814.3210	67.2889	81.3837	0.2058	332.6684	1199.8363	2044.4175	0.5900	57.6040	75.7454	0.7605	13707.5299
UP-15	ECG	960.3426	56.4696	55.7830	0.0144	309.4544	780.6434	1505.7883	0.5200	39.4559	69.4325	0.5683	8606.4575
	SCG	960.4212	75.3165	104.5698	0.4121	310.4283	847.1804	2781.5490	0.3000	74.0186	76.5923	0.9664	17810.5062
	GCG	959.6915	77.2521	102.9669	0.0980	345.6773	813.6204	3733.7237	0.2200	72.8996	81.3721	0.8959	18635.9026
UP-16	ECG	919.8279	131.3751	209.0160	0.2735	1552.3084	940.2207	11562.1551	0.0800	147.9842	112.3366	1.3173	52225.9676
	SCG	919.8279	154.7625	249.8905	0.4960	1578.6918	1391.5607	15783.4217	0.0900	176.9275	128.8392	1.3732	71613.2320
	GCG	561.7014	110.0702	202.3910	0.6841	105.2681	153.0323	952.5940	0.1600	143.2235	60.9747	2.3489	27435.5754
UP-17	ECG	561.4786	30.8129	43.2513	0.0429	96.3271	123.0818	320.7872	0.3800	30.6009	31.0234	0.9864	2982.4490
	SCG	561.4538	149.3436	266.3051	0.7016	113.8908	315.6611	3416.8235	0.0900	188.4547	95.3511	1.9764	56452.3982
	GCG	919.9532	147.5537	241.1184	0.7078	1546.1303	1155.8988	14224.0038	0.0800	170.7161	120.0009	1.4226	64358.9423
UP-18	ECG	867.0010	157.1158	185.8169	0.7690	2850.2380	8839.2648	9612.7003	0.9200	131.5720	179.0519	0.7348	74010.2840
	SCG	867.1105	160.5832	195.8520	0.7655	2832.1999	8808.3857	10364.5810	0.8500	138.6809	179.8375	0.7711	78351.4090
	GCG	867.0339	162.2907	202.0198	0.8225	2858.6012	8495.4662	10108.1427	0.8400	143.0470	179.4829	0.7970	80658.7959
UP-19	ECG	1097.2765	109.7669	133.1000	0.4251	2460.1879	1449.2458	5360.0031	0.2700	94.2465	123.3497	0.7641	36521.8670
	SCG	1097.9682	125.3562	176.3527	0.6551	2332.5403	1492.1106	7684.9607	0.1900	124.8913	125.8193	0.9926	49366.1648
	GCG	1097.0052	151.4517	231.0671	0.8467	2442.3549	1905.0578	12072.4868	0.1600	163.6524	138.1780	1.1844	71041.3239
UP-20	ECG	744.2150	33.8693	38.1740	0.0191	103.7278	207.4787	549.4444	0.3800	27.0009	39.5628	0.6825	3355.9524
	SCG	744.2150	74.1518	117.9506	0.4213	121.9481	363.6069	2536.7705	0.1400	83.4657	63.4858	1.3147	16646.9409
	GCG	744.2398	68.0934	107.3029	0.4785	122.2965	360.5447	1702.2462	0.2100	75.9286	59.2306	1.2819	14128.6779
UP-21	ECG	981.9568	150.9511	208.5632	0.7994	1233.5103	5103.1478	12551.1927	0.4100	147.6977	154.1359	0.9582	71519.9924
	SCG	981.9568	149.2938	205.1656	0.7898	1234.0071	5067.9515	12320.9030	0.4100	145.2910	153.1920	0.9484	69923.7526
	GCG	981.9568	149.6082	205.9522	0.7930	1231.0603	5059.0568	12357.6854	0.4100	145.8484	153.2759	0.9515	70230.4057
UP-22	ECG	840.5683	212.7584	307.9313	0.8478	2193.8776	7606.0101	25029.2364	0.3000	217.8913	207.4986	1.0501	142038.1541
	SCG	839.4684	214.2394	312.0320	0.8675	2163.6639	7764.8636	25582.8096	0.3000	220.7927	207.4792	1.0642	143915.9950
	GCG	840.5711	216.9217	312.6915	0.8631	2213.8111	7671.7526	27721.7067	0.2800	221.2597	212.4953	1.0412	147707.1220
UP-23	ECG	1053.2081	81.5452	95.4967	0.1250	731.7241	871.6876	3044.6526	0.2900	67.5721	93.4519	0.7231	19838.3477
	SCG	1053.1978	83.0476	100.4301	0.1725	726.5253	862.7140	3220.0307	0.2700	71.0643	93.5077	0.7600	20876.0738
	GCG	1053.1978	82.2725	97.2529	0.1496	732.8395	875.1390	3078.1591	0.2800	68.8153	93.8188	0.7335	20282.6513
UP-24	ECG	814.3946	98.3486	140.0205	0.1639	514.4311	1863.0595	7353.7987	0.2500	99.1324	97.5585	1.0161	30383.0172
	SCG	814.4372	108.8198	159.0855	0.3115	515.5992	1913.8140	9009.0949	0.2100	112.6334	104.8676	1.0741	37107.2180
	GCG	1511.6791	374.3425	323.4907	0.5918	73312.4795	16563.3858	29527.8449	0.5600	229.2507	477.1884	0.4804	343676.9487
UP-25	ECG	1031.4089	92.1037	112.2588	0.1395	799.1512	2075.3467	4503.8181	0.4600	79.4744	103.1987	0.7701	25766.2787
	SCG	1031.4288	121.6882	178.0607	0.7211	800.7609	2285.5747	8373.1539	0.2700	126.0971	117.1134	1.0767	46393.9691
	GCG	1031.4288	124.2296	181.0755	0.6633	812.2329	2315.7333	9525.5406	0.2400	128.2294	120.0967	1.0677	48380.3085
UP-26	ECG	760.3651	52.5779	52.2486	0.0223	864.0158	672.3337	990.4811	0.6800	36.9633	64.5181	0.5729	7492.0722
	SCG	760.3699	70.3312	95.3495	0.4715	851.4224	739.0845	1777.5227	0.4200	67.4908	73.0614	0.9238	15491.0877
	GCG	1534.7735	193.3369	264.6576	0.6970	3025.2653	6420.4736	20061.3115	0.3200	187.5442	198.9611	0.9426	117225.3642
UP-27	ECG	1118.9539	189.0598	294.6132	0.8303	3343.7369	4919.6756	8880.9752	0.5500	208.6971	167.1310	1.2487	109577.9811
	SCG	1122.3550	189.9911	297.2029	0.8481	3244.3581	4564.6953	10369.4516	0.4400	210.5366	166.9359	1.2612	110414.7419
	GCG	1119.0975	196.1396	305.2850	0.8672	3378.3253	5497.5400	11861.5719	0.4600	216.2564	173.7084	1.2449	118015.6879
UP-28	ECG	882.3842	53.6289	55.2760	0.0235	291.1515	682.6447	1455.3982	0.4700	39.1007	64.9866	0.6017	7982.8623
	SCG	874.7679	150.6020	219.4880	0.5843	2446.3040	5062.3076	10046.3534	0.5000	155.4170	145.6279	1.0672	71103.8503
	GCG	859.8313	212.2483	267.6058	0.7029	12717.5216	8742.1886	18604.2681	0.4700	189.4893	232.7929	0.8140	138581.1794
UP-29	ECG	932.0618	62.2210	63.7598	0.0502	446.6649	923.6168	1891.6739	0.4900	45.1115	75.5504	0.5971	10707.1500
	SCG	932.3425	78.6377	103.0266	0.5831	422.5551	967.0265	3468.9087	0.2800	72.9380	83.9514	0.8688	19236.7483
	GCG	932.2998	90.2011	126.1538	0.5204	461.6186	1172.9068	4305.1539	0.2700	89.3220	91.0716	0.9808	25555.9109
UP-30	ECG	1291.1594	85.9734	85.7314	0.0087	559.3298	1623.5724	3649.8561	0.4400	60.6207	105.3943	0.5752	20071.8963
	SCG	1291.1509	85.9096	85.4304	0.0130	560.1448	1627.1966	3639.6151	0.4500	60.4065	105.4133	0.5730	20004.5718
	GCG	1291.1594	118.8084	162.9240	0.4348	624.8298	2385.5412	8449.6523	0.2800	115.3857	122.1352	0.9447	44273.3960
